# Supplementary material for: Oscillatory Behaviour of Ni Supported on ZrO2 in the Catalytic Partial Oxidation of Methane as Determined by Activation Procedure
Source: Materials (Basel). 2021 May 12;14(10):2495. doi: 10.3390/ma14102495 (PMC8150648; doi:10.3390/ma14102495)
Supplement: Supplementary file 1 [file materials-14-02495-s001.zip]

Archive with 1 entries (1 files):
- materials-1186679-supplementary.pdf
